# Supplementary material for: Triplophysa wulongensis, a new species of cave-dwelling loach (Teleostei, Nemacheilidae) from Chongqing, Southwest China
Source: Zookeys. 2021 Mar 26;1026:179–92. doi: 10.3897/zookeys.1026.61570 (PMC8018939; doi:10.3897/zookeys.1026.61570)
Supplement: XML Treatment for Triplophysa wulongensis [file zookeys.1026.61570-treatment1.xml]

<!DOCTYPE tp:taxon-treatment
  PUBLIC "-//TaxonX//DTD Taxonomic Treatment Publishing DTD v0 20100105//EN" "tax-treatment-NSO.dtd">
<tp:taxon-treatment xmlns:tp="http://www.plazi.org/taxpub"><tp:treatment-meta><kwd-group><label>Taxon classification</label><kwd><named-content xmlns:xlink="http://www.w3.org/1999/xlink" content-type="kingdom">Animalia</named-content></kwd><kwd><named-content xmlns:xlink="http://www.w3.org/1999/xlink" content-type="order">Cypriniformes</named-content></kwd><kwd><named-content xmlns:xlink="http://www.w3.org/1999/xlink" content-type="family">Nemacheilidae</named-content></kwd></kwd-group><mixed-citation publication-type="journal"><person-group><name><surname>Chen</surname><given-names>Shijing</given-names></name><name><surname>Sheraliev</surname><given-names>Bakhtiyor</given-names></name><name><surname>Shu</surname><given-names>Lu</given-names></name><name><surname>Peng</surname><given-names>Zuogang</given-names></name></person-group><article-title><italic><tp:taxon-name><tp:taxon-name-part taxon-name-part-type="genus" reg="Triplophysa">Triplophysa</tp:taxon-name-part> <tp:taxon-name-part taxon-name-part-type="species" reg="wulongensis">wulongensis</tp:taxon-name-part></tp:taxon-name></italic>, a new species of cave-dwelling loach (<tp:taxon-name><tp:taxon-name-part taxon-name-part-type="subclass">Teleostei</tp:taxon-name-part></tp:taxon-name>, <tp:taxon-name><tp:taxon-name-part taxon-name-part-type="family">Nemacheilidae</tp:taxon-name-part></tp:taxon-name>) from Chongqing, Southwest China</article-title><source>Zookeys</source><day>26</day><month>3</month><year>2021</year><volume>1026</volume><fpage>179</fpage><lpage>192</lpage><pub-id pub-id-type="doi">10.3897/zookeys.1026.61570</pub-id></mixed-citation></tp:treatment-meta><tp:nomenclature><tp:taxon-name><object-id xmlns:xlink="http://www.w3.org/1999/xlink" content-type="arpha" xlink:type="simple">13E92C65-3141-5CAA-99E7-2A14E031B734</object-id>
            <tp:taxon-name-part taxon-name-part-type="genus" reg="Triplophysa">Triplophysa</tp:taxon-name-part>
            <tp:taxon-name-part taxon-name-part-type="species" reg="wulongensis">wulongensis</tp:taxon-name-part>
            <object-id xmlns:xlink="http://www.w3.org/1999/xlink" content-type="zoobank" xlink:type="simple">http://zoobank.org/C5034BEA-EC81-4BC1-ADA8-E45CB1699B46</object-id>
          </tp:taxon-name><tp:taxon-status xmlns:xlink="http://www.w3.org/1999/xlink" xlink:type="simple">sp. nov.</tp:taxon-status><xref ref-type="fig" rid="F1">Figures 1</xref><xref ref-type="fig" rid="F2">, 2</xref><xref ref-type="table" rid="T3">; Table 3</xref></tp:nomenclature><tp:treatment-sec sec-type="type material" id="SECID0EVOBG"><title>Type material.</title><p><bold><italic>Holotype</italic>.</bold> SWU2019051309, male, 64.0 mm <abbrev xmlns:xlink="http://www.w3.org/1999/xlink" xlink:title="standard length" id="ABBRID0EAPBG" xlink:type="simple">SL</abbrev>. P.R. China: Chongqing City; Wulong County: subterranean pool in Furong Cave (<named-content xmlns:xlink="http://www.w3.org/1999/xlink" content-type="dwc:verbatimCoordinates" xlink:type="simple"><named-content content-type="geo-json" specific-use="{&#34;type&#34;:&#34;Point&#34;,&#34;coordinates&#34;:[107.903222,29.400303]}" id="NCID0EHPBG" xlink:type="simple">29°24'1.09"N, 107°54'11.60"E</named-content></named-content>); collected by Ni Liu, May 2019.</p><p><bold><italic>Paratypes</italic>.</bold> SWU2019051301–2019051308, 8 ex., 49.0–67.2 mm <abbrev xmlns:xlink="http://www.w3.org/1999/xlink" xlink:title="standard length" id="ABBRID0ETPBG" xlink:type="simple">SL</abbrev>; collected with the holotype.</p><fig id="F1" position="float" orientation="portrait"><object-id xmlns:xlink="http://www.w3.org/1999/xlink" content-type="doi" xlink:type="simple">10.3897/zookeys.1026.61570.figure1</object-id><object-id xmlns:xlink="http://www.w3.org/1999/xlink" content-type="arpha" xlink:type="simple">458DF940-225B-5E4E-913C-334BE1478581</object-id><label>Figure 1.</label><caption><p><italic><tp:taxon-name><tp:taxon-name-part taxon-name-part-type="genus" reg="Triplophysa">Triplophysa</tp:taxon-name-part> <tp:taxon-name-part taxon-name-part-type="species" reg="wulongensis">wulongensis</tp:taxon-name-part></tp:taxon-name></italic> sp. nov., holotype, <abbrev xmlns:xlink="http://www.w3.org/1999/xlink" content-type="institution" xlink:title="Southwest University School of Life Sciences" id="ABBRID0EKQBG" xlink:type="simple">SWU</abbrev> 2019051309, 64.0 mm <abbrev xmlns:xlink="http://www.w3.org/1999/xlink" xlink:title="standard length" id="ABBRID0EPQBG" xlink:type="simple">SL</abbrev><bold>A</bold> lateral view <bold>B</bold> dorsal view <bold>C</bold> ventral view.</p></caption><graphic xmlns:xlink="http://www.w3.org/1999/xlink" xlink:href="zookeys-1026-179-g001.jpg" position="float" orientation="portrait" xlink:type="simple" id="oo_524708.jpg"><uri content-type="original_file" xlink:type="simple">https://binary.pensoft.net/fig/524708</uri></graphic></fig></tp:treatment-sec><tp:treatment-sec sec-type="diagnosis" id="SECID0E5QBG"><title>Diagnosis.</title><p><italic><tp:taxon-name><tp:taxon-name-part taxon-name-part-type="genus" reg="Triplophysa">Triplophysa</tp:taxon-name-part> <tp:taxon-name-part taxon-name-part-type="species" reg="wulongensis">wulongensis</tp:taxon-name-part></tp:taxon-name></italic> can be distinguished from its congeners by the following combination of characters: eyes present (vs absent in <italic><tp:taxon-name><tp:taxon-name-part taxon-name-part-type="genus" reg="Triplophysa">T.</tp:taxon-name-part> <tp:taxon-name-part taxon-name-part-type="species" reg="anshuiensis">anshuiensis</tp:taxon-name-part></tp:taxon-name></italic>, <italic><tp:taxon-name><tp:taxon-name-part taxon-name-part-type="genus" reg="Triplophysa">T.</tp:taxon-name-part> <tp:taxon-name-part taxon-name-part-type="species" reg="erythraea">erythraea</tp:taxon-name-part></tp:taxon-name></italic>, <italic><tp:taxon-name><tp:taxon-name-part taxon-name-part-type="genus" reg="Triplophysa">T.</tp:taxon-name-part> <tp:taxon-name-part taxon-name-part-type="species" reg="huanjiangensis">huanjiangensis</tp:taxon-name-part></tp:taxon-name></italic> Yang, Wu &amp; Lan, 2011, <italic><tp:taxon-name><tp:taxon-name-part taxon-name-part-type="genus" reg="Triplophysa">T.</tp:taxon-name-part> <tp:taxon-name-part taxon-name-part-type="species" reg="rosa">rosa</tp:taxon-name-part></tp:taxon-name></italic> Chen &amp; Yang, 2005, <italic><tp:taxon-name><tp:taxon-name-part taxon-name-part-type="genus" reg="Triplophysa">T.</tp:taxon-name-part> <tp:taxon-name-part taxon-name-part-type="species" reg="xiangxiensis">xiangxiensis</tp:taxon-name-part></tp:taxon-name></italic> and <italic><tp:taxon-name><tp:taxon-name-part taxon-name-part-type="genus" reg="Triplophysa">T.</tp:taxon-name-part> <tp:taxon-name-part taxon-name-part-type="species" reg="posterodorsalus">posterodorsalus</tp:taxon-name-part></tp:taxon-name></italic>); anterior nostril barbel-like (vs anterior nostril not elongate to barbel-like in <italic><tp:taxon-name><tp:taxon-name-part taxon-name-part-type="genus" reg="Triplophysa">T.</tp:taxon-name-part> <tp:taxon-name-part taxon-name-part-type="species" reg="erythraea">erythraea</tp:taxon-name-part></tp:taxon-name></italic>, <italic><tp:taxon-name><tp:taxon-name-part taxon-name-part-type="genus" reg="Triplophysa">T.</tp:taxon-name-part> <tp:taxon-name-part taxon-name-part-type="species" reg="flavicorpus">flavicorpus</tp:taxon-name-part></tp:taxon-name></italic>, <italic><tp:taxon-name><tp:taxon-name-part taxon-name-part-type="genus" reg="Triplophysa">T.</tp:taxon-name-part> <tp:taxon-name-part taxon-name-part-type="species" reg="huapingensis">huapingensis</tp:taxon-name-part></tp:taxon-name></italic> Zheng, Yang &amp; Chen, 2012 and <italic><tp:taxon-name><tp:taxon-name-part taxon-name-part-type="genus" reg="Triplophysa">T.</tp:taxon-name-part> <tp:taxon-name-part taxon-name-part-type="species" reg="tianxingensis">tianxingensis</tp:taxon-name-part></tp:taxon-name></italic>): caudal fin with 18 branched rays (vs 14–16 in <italic><tp:taxon-name><tp:taxon-name-part taxon-name-part-type="genus" reg="Triplophysa">T.</tp:taxon-name-part> <tp:taxon-name-part taxon-name-part-type="species" reg="guizhouensis">guizhouensis</tp:taxon-name-part></tp:taxon-name></italic>, <italic><tp:taxon-name><tp:taxon-name-part taxon-name-part-type="genus" reg="Triplophysa">T.</tp:taxon-name-part> <tp:taxon-name-part taxon-name-part-type="species" reg="lingyunensis">lingyunensis</tp:taxon-name-part></tp:taxon-name></italic> (Liao, Wang &amp; Luo, 1997), <italic><tp:taxon-name><tp:taxon-name-part taxon-name-part-type="genus" reg="Triplophysa">T.</tp:taxon-name-part> <tp:taxon-name-part taxon-name-part-type="species" reg="nandanensis">nandanensis</tp:taxon-name-part></tp:taxon-name></italic>, <italic><tp:taxon-name><tp:taxon-name-part taxon-name-part-type="genus" reg="Triplophysa">T.</tp:taxon-name-part> <tp:taxon-name-part taxon-name-part-type="species" reg="shilinensis">shilinensis</tp:taxon-name-part></tp:taxon-name></italic> and <italic><tp:taxon-name><tp:taxon-name-part taxon-name-part-type="genus" reg="Triplophysa">T.</tp:taxon-name-part> <tp:taxon-name-part taxon-name-part-type="species" reg="zhenfengensis">zhenfengensis</tp:taxon-name-part></tp:taxon-name></italic> Wang &amp; Li, 2001), vertebrae 4+38–39 (vs 36–37 in <italic><tp:taxon-name><tp:taxon-name-part taxon-name-part-type="genus" reg="Triplophysa">T.</tp:taxon-name-part> <tp:taxon-name-part taxon-name-part-type="species" reg="nasobarbatula">nasobarbatula</tp:taxon-name-part></tp:taxon-name></italic> Wang &amp; Li, 2001 and <italic><tp:taxon-name><tp:taxon-name-part taxon-name-part-type="genus" reg="Triplophysa">T.</tp:taxon-name-part> <tp:taxon-name-part taxon-name-part-type="species" reg="sanduensis">sanduensis</tp:taxon-name-part></tp:taxon-name></italic>; 42–43 in <italic><tp:taxon-name><tp:taxon-name-part taxon-name-part-type="genus" reg="Triplophysa">T.</tp:taxon-name-part> <tp:taxon-name-part taxon-name-part-type="species" reg="siluroides">siluroides</tp:taxon-name-part></tp:taxon-name></italic>); predorsal length 50.4–54.2% of standard length (vs 46.1–48.0% in <italic><tp:taxon-name><tp:taxon-name-part taxon-name-part-type="genus" reg="Triplophysa">T.</tp:taxon-name-part> <tp:taxon-name-part taxon-name-part-type="species" reg="sanduensis">sanduensis</tp:taxon-name-part></tp:taxon-name></italic>); posterior chamber of gas bladder degenerate (vs developed in <italic><tp:taxon-name><tp:taxon-name-part taxon-name-part-type="genus" reg="Triplophysa">T.</tp:taxon-name-part> <tp:taxon-name-part taxon-name-part-type="species" reg="anshuiensis">anshuiensis</tp:taxon-name-part></tp:taxon-name></italic>, <italic><tp:taxon-name><tp:taxon-name-part taxon-name-part-type="genus" reg="Triplophysa">T.</tp:taxon-name-part> <tp:taxon-name-part taxon-name-part-type="species" reg="tianxingensis">tianxingensis</tp:taxon-name-part></tp:taxon-name></italic> and <italic><tp:taxon-name><tp:taxon-name-part taxon-name-part-type="genus" reg="Triplophysa">T.</tp:taxon-name-part> <tp:taxon-name-part taxon-name-part-type="species" reg="xichouensis">xichouensis</tp:taxon-name-part></tp:taxon-name></italic>); body smooth and scaleless (vs body covered by scales in <italic><tp:taxon-name><tp:taxon-name-part taxon-name-part-type="genus" reg="Triplophysa">T.</tp:taxon-name-part> <tp:taxon-name-part taxon-name-part-type="species" reg="longipectoralis">longipectoralis</tp:taxon-name-part></tp:taxon-name></italic> Zheng, Du, Chen &amp; Yang, 2009 and <italic><tp:taxon-name><tp:taxon-name-part taxon-name-part-type="genus" reg="Triplophysa">T.</tp:taxon-name-part> <tp:taxon-name-part taxon-name-part-type="species" reg="yunnanensis">yunnanensis</tp:taxon-name-part></tp:taxon-name></italic>); lateral line complete (vs incomplete in <italic><tp:taxon-name><tp:taxon-name-part taxon-name-part-type="genus" reg="Triplophysa">T.</tp:taxon-name-part> <tp:taxon-name-part taxon-name-part-type="species" reg="huanjiangensis">huanjiangensis</tp:taxon-name-part></tp:taxon-name></italic>); and pelvic-fin tip not reaching to anus (vs reaching to anus in <italic><tp:taxon-name><tp:taxon-name-part taxon-name-part-type="genus" reg="Triplophysa">T.</tp:taxon-name-part> <tp:taxon-name-part taxon-name-part-type="species" reg="gejiuensis">gejiuensis</tp:taxon-name-part></tp:taxon-name></italic>, <italic><tp:taxon-name><tp:taxon-name-part taxon-name-part-type="genus" reg="Triplophysa">T.</tp:taxon-name-part> <tp:taxon-name-part taxon-name-part-type="species" reg="macrocephala">macrocephala</tp:taxon-name-part></tp:taxon-name></italic> Yang, Wu &amp; Yang, 2012, <italic><tp:taxon-name><tp:taxon-name-part taxon-name-part-type="genus" reg="Triplophysa">T.</tp:taxon-name-part> <tp:taxon-name-part taxon-name-part-type="species" reg="rosa">rosa</tp:taxon-name-part></tp:taxon-name></italic> and <italic><tp:taxon-name><tp:taxon-name-part taxon-name-part-type="genus" reg="Triplophysa">T.</tp:taxon-name-part> <tp:taxon-name-part taxon-name-part-type="species" reg="qiubeiensis">qiubeiensis</tp:taxon-name-part></tp:taxon-name></italic>).</p></tp:treatment-sec><tp:treatment-sec sec-type="description" id="SECID0EO2BG"><title>Description.</title><p>Morphometric data of the type specimens of <italic><tp:taxon-name><tp:taxon-name-part taxon-name-part-type="genus" reg="Triplophysa">T.</tp:taxon-name-part> <tp:taxon-name-part taxon-name-part-type="species" reg="wulongensis">wulongensis</tp:taxon-name-part></tp:taxon-name></italic> are presented in Table <xref ref-type="table" rid="T3">3</xref>. D, 2/8–9; A, 1/5–6; P, 1/8–9; V, 1/5–7; C, 18; vertebrae: 4+38–39 (five specimens).</p><table-wrap id="T3" position="float" orientation="portrait"><label>Table 3.</label><caption><p>Morphometric data of type specimens of <italic><tp:taxon-name><tp:taxon-name-part taxon-name-part-type="genus" reg="Triplophysa">Triplophysa</tp:taxon-name-part> <tp:taxon-name-part taxon-name-part-type="species" reg="wulongensis">wulongensis</tp:taxon-name-part></tp:taxon-name></italic> sp. nov. <abbrev xmlns:xlink="http://www.w3.org/1999/xlink" xlink:title="standard deviation" xlink:type="simple">SD</abbrev> = standard deviation.</p></caption><table id="TID0E21BI" rules="all"><tbody><tr><th rowspan="2" colspan="1">Morphometric characters</th><th rowspan="1" colspan="1">Holotype</th><th rowspan="1" colspan="4">Paratypes (SWU2019051301–08)</th></tr><tr><th rowspan="1" colspan="1">SWU2019051309</th><th rowspan="1" colspan="1">Min</th><th rowspan="1" colspan="1">Max</th><th rowspan="1" colspan="1">Mean</th><th rowspan="1" colspan="1">
                    <abbrev xmlns:xlink="http://www.w3.org/1999/xlink" xlink:title="standard deviation" xlink:type="simple">SD</abbrev>
                  </th></tr><tr><td rowspan="1" colspan="1"><abbrev xmlns:xlink="http://www.w3.org/1999/xlink" xlink:title="standard length" id="ABBRID0E14BG" xlink:type="simple">SL</abbrev> (mm)</td><td rowspan="1" colspan="1">64</td><td rowspan="1" colspan="1">49</td><td rowspan="1" colspan="1">67.2</td><td rowspan="1" colspan="1">55.7</td><td rowspan="1" colspan="1"/></tr><tr><td rowspan="1" colspan="6">% <abbrev xmlns:xlink="http://www.w3.org/1999/xlink" xlink:title="standard length" id="ABBRID0ES5BG" xlink:type="simple">SL</abbrev></td></tr><tr><td rowspan="1" colspan="1">Lateral head length (<abbrev xmlns:xlink="http://www.w3.org/1999/xlink" xlink:title="head length" id="ABBRID0E15BG" xlink:type="simple">HL</abbrev>)</td><td rowspan="1" colspan="1">22.9</td><td rowspan="1" colspan="1">20.4</td><td rowspan="1" colspan="1">23.5</td><td rowspan="1" colspan="1">22.6</td><td rowspan="1" colspan="1">1</td></tr><tr><td rowspan="1" colspan="1">Body depth</td><td rowspan="1" colspan="1">13.3</td><td rowspan="1" colspan="1">9.3</td><td rowspan="1" colspan="1">13.6</td><td rowspan="1" colspan="1">12.1</td><td rowspan="1" colspan="1">1.3</td></tr><tr><td rowspan="1" colspan="1">Predorsal length</td><td rowspan="1" colspan="1">54.2</td><td rowspan="1" colspan="1">50.4</td><td rowspan="1" colspan="1">53.3</td><td rowspan="1" colspan="1">51.9</td><td rowspan="1" colspan="1">0.9</td></tr><tr><td rowspan="1" colspan="1">Postdorsal length</td><td rowspan="1" colspan="1">40.7</td><td rowspan="1" colspan="1">34</td><td rowspan="1" colspan="1">39.4</td><td rowspan="1" colspan="1">36.7</td><td rowspan="1" colspan="1">1.4</td></tr><tr><td rowspan="1" colspan="1">Prepelvic length</td><td rowspan="1" colspan="1">49.6</td><td rowspan="1" colspan="1">48.3</td><td rowspan="1" colspan="1">50.9</td><td rowspan="1" colspan="1">49.7</td><td rowspan="1" colspan="1">0.9</td></tr><tr><td rowspan="1" colspan="1">Preanal length</td><td rowspan="1" colspan="1">76</td><td rowspan="1" colspan="1">71.5</td><td rowspan="1" colspan="1">77.7</td><td rowspan="1" colspan="1">73.4</td><td rowspan="1" colspan="1">1.8</td></tr><tr><td rowspan="1" colspan="1">Preanus length</td><td rowspan="1" colspan="1">70</td><td rowspan="1" colspan="1">67.4</td><td rowspan="1" colspan="1">70.2</td><td rowspan="1" colspan="1">69</td><td rowspan="1" colspan="1">1</td></tr><tr><td rowspan="1" colspan="1">Dorsal-fin height</td><td rowspan="1" colspan="1">15.9</td><td rowspan="1" colspan="1">15</td><td rowspan="1" colspan="1">19.8</td><td rowspan="1" colspan="1">16.5</td><td rowspan="1" colspan="1">1.5</td></tr><tr><td rowspan="1" colspan="1">Dorsal-fin base length</td><td rowspan="1" colspan="1">12</td><td rowspan="1" colspan="1">10.7</td><td rowspan="1" colspan="1">13.4</td><td rowspan="1" colspan="1">12.4</td><td rowspan="1" colspan="1">0.9</td></tr><tr><td rowspan="1" colspan="1">Anal-fin height</td><td rowspan="1" colspan="1">14.1</td><td rowspan="1" colspan="1">12.4</td><td rowspan="1" colspan="1">16.5</td><td rowspan="1" colspan="1">14.5</td><td rowspan="1" colspan="1">1.3</td></tr><tr><td rowspan="1" colspan="1">Anal-fin base length</td><td rowspan="1" colspan="1">6.6</td><td rowspan="1" colspan="1">6.6</td><td rowspan="1" colspan="1">8.2</td><td rowspan="1" colspan="1">7.4</td><td rowspan="1" colspan="1">0.6</td></tr><tr><td rowspan="1" colspan="1">Pelvic-fin length</td><td rowspan="1" colspan="1">12.4</td><td rowspan="1" colspan="1">12.5</td><td rowspan="1" colspan="1">14.5</td><td rowspan="1" colspan="1">13.2</td><td rowspan="1" colspan="1">0.6</td></tr><tr><td rowspan="1" colspan="1">Pectoral-fin length</td><td rowspan="1" colspan="1">16.6</td><td rowspan="1" colspan="1">15.6</td><td rowspan="1" colspan="1">18.4</td><td rowspan="1" colspan="1">17.6</td><td rowspan="1" colspan="1">1</td></tr><tr><td rowspan="1" colspan="1">Caudal-fin length</td><td rowspan="1" colspan="1">17.8</td><td rowspan="1" colspan="1">15.9</td><td rowspan="1" colspan="1">20.8</td><td rowspan="1" colspan="1">18.1</td><td rowspan="1" colspan="1">1.3</td></tr><tr><td rowspan="1" colspan="1">Caudal-peduncle length (CPL)</td><td rowspan="1" colspan="1">20.8</td><td rowspan="1" colspan="1">14.2</td><td rowspan="1" colspan="1">18.4</td><td rowspan="1" colspan="1">16.6</td><td rowspan="1" colspan="1">1.2</td></tr><tr><td rowspan="1" colspan="1">Caudal-peduncle depth (CPD)</td><td rowspan="1" colspan="1">9.4</td><td rowspan="1" colspan="1">7.6</td><td rowspan="1" colspan="1">9.4</td><td rowspan="1" colspan="1">8.5</td><td rowspan="1" colspan="1">0.7</td></tr><tr><td rowspan="1" colspan="1">Pectoral-pelvic distance</td><td rowspan="1" colspan="1">26.8</td><td rowspan="1" colspan="1">24.6</td><td rowspan="1" colspan="1">28.6</td><td rowspan="1" colspan="1">26.6</td><td rowspan="1" colspan="1">1.1</td></tr><tr><td rowspan="1" colspan="1">Pelvic-anal distance</td><td rowspan="1" colspan="1">26.4</td><td rowspan="1" colspan="1">21.6</td><td rowspan="1" colspan="1">26.9</td><td rowspan="1" colspan="1">23.7</td><td rowspan="1" colspan="1">1.4</td></tr><tr><td rowspan="1" colspan="1">Vent-anal fin origin distance</td><td rowspan="1" colspan="1">6.2</td><td rowspan="1" colspan="1">4</td><td rowspan="1" colspan="1">7.2</td><td rowspan="1" colspan="1">5.8</td><td rowspan="1" colspan="1">1</td></tr><tr><td rowspan="1" colspan="6">%<abbrev xmlns:xlink="http://www.w3.org/1999/xlink" xlink:title="head length" id="ABBRID0EJKAI" xlink:type="simple">HL</abbrev></td></tr><tr><td rowspan="1" colspan="1">Head depth</td><td rowspan="1" colspan="1">53.8</td><td rowspan="1" colspan="1">45.3</td><td rowspan="1" colspan="1">54.2</td><td rowspan="1" colspan="1">50.6</td><td rowspan="1" colspan="1">2.9</td></tr><tr><td rowspan="1" colspan="1">Head width</td><td rowspan="1" colspan="1">62.2</td><td rowspan="1" colspan="1">55.7</td><td rowspan="1" colspan="1">65.8</td><td rowspan="1" colspan="1">62.4</td><td rowspan="1" colspan="1">3.5</td></tr><tr><td rowspan="1" colspan="1">Snout length</td><td rowspan="1" colspan="1">39</td><td rowspan="1" colspan="1">38.9</td><td rowspan="1" colspan="1">45</td><td rowspan="1" colspan="1">41.9</td><td rowspan="1" colspan="1">1.9</td></tr><tr><td rowspan="1" colspan="1">Eye diameter</td><td rowspan="1" colspan="1">11.1</td><td rowspan="1" colspan="1">12.2</td><td rowspan="1" colspan="1">19.1</td><td rowspan="1" colspan="1">17</td><td rowspan="1" colspan="1">2.1</td></tr><tr><td rowspan="1" colspan="1">Interorbital width</td><td rowspan="1" colspan="1">38.7</td><td rowspan="1" colspan="1">38.5</td><td rowspan="1" colspan="1">43.1</td><td rowspan="1" colspan="1">41.3</td><td rowspan="1" colspan="1">1.5</td></tr><tr><td rowspan="1" colspan="1">Postorbital head length</td><td rowspan="1" colspan="1">45</td><td rowspan="1" colspan="1">37.9</td><td rowspan="1" colspan="1">46.8</td><td rowspan="1" colspan="1">43.8</td><td rowspan="1" colspan="1">2.8</td></tr><tr><td rowspan="1" colspan="1">Maxillary barbel length</td><td rowspan="1" colspan="1">21.8</td><td rowspan="1" colspan="1">27.2</td><td rowspan="1" colspan="1">35.9</td><td rowspan="1" colspan="1">29.8</td><td rowspan="1" colspan="1">3.2</td></tr><tr><td rowspan="1" colspan="1">Inner rostral barbel length</td><td rowspan="1" colspan="1">16.5</td><td rowspan="1" colspan="1">20.1</td><td rowspan="1" colspan="1">23.4</td><td rowspan="1" colspan="1">21.6</td><td rowspan="1" colspan="1">1.2</td></tr><tr><td rowspan="1" colspan="1">Outer rostral barbel length</td><td rowspan="1" colspan="1">21.4</td><td rowspan="1" colspan="1">25.9</td><td rowspan="1" colspan="1">41.5</td><td rowspan="1" colspan="1">32.4</td><td rowspan="1" colspan="1">4.5</td></tr><tr><td rowspan="1" colspan="1">CPD/CPL</td><td rowspan="1" colspan="1">45.3</td><td rowspan="1" colspan="1">44.3</td><td rowspan="1" colspan="1">57.4</td><td rowspan="1" colspan="1">51.2</td><td rowspan="1" colspan="1">4.5</td></tr></tbody></table></table-wrap><p>Body elongated, slightly compressed anteriorly and more strongly compressed posteriorly. Deepest point of body in front of dorsal fin origin, body depth 9.3–13.6% of <abbrev xmlns:xlink="http://www.w3.org/1999/xlink" xlink:title="standard length" id="ABBRID0EMQAI" xlink:type="simple">SL</abbrev>. Caudal peduncle depth/caudal peduncle length range from 44.3% to 57.4%. Head depressed, width greater than depth (62.4% vs 50.6% of <abbrev xmlns:xlink="http://www.w3.org/1999/xlink" xlink:title="head length" id="ABBRID0EQQAI" xlink:type="simple">HL</abbrev>). Snout moderately blunt and snout length almost equal to postorbital length, approximately 38.9–45.0% of <abbrev xmlns:xlink="http://www.w3.org/1999/xlink" xlink:title="head length" id="ABBRID0EUQAI" xlink:type="simple">HL</abbrev>. Anterior and posterior nostrils adjacently located; anterior nostril in short tube, each with tip elongated to form a short barbel. Tip of nostril appendage not reaching the anterior margin of eyes. Eyes present, diameter 11.1–19.1% of <abbrev xmlns:xlink="http://www.w3.org/1999/xlink" xlink:title="head length" id="ABBRID0EYQAI" xlink:type="simple">HL</abbrev>. Mouth inferior, arched; mouth corner situated below anterior nostril. Lips thin; lower lip with well-marked, V-shaped, median notch (Fig. <xref ref-type="fig" rid="F2">2</xref>). Upper jaw covered by upper lip; lower jaw scoop-shaped, not covered medially by lower lip. Three pairs of barbels; inner rostral barbel extending to rictus, 16.5–23.4% of <abbrev xmlns:xlink="http://www.w3.org/1999/xlink" xlink:title="head length" id="ABBRID0EARAI" xlink:type="simple">HL</abbrev>; outer rostral barbel not extending to anterior margin of eyes, 21.4–41.5% of <abbrev xmlns:xlink="http://www.w3.org/1999/xlink" xlink:title="head length" id="ABBRID0EERAI" xlink:type="simple">HL</abbrev>; maxillary barbel extending to anterior margin of eyes, 21.8–35.9% of <abbrev xmlns:xlink="http://www.w3.org/1999/xlink" xlink:title="head length" id="ABBRID0EIRAI" xlink:type="simple">HL</abbrev>.</p><fig id="F2" position="float" orientation="portrait"><object-id xmlns:xlink="http://www.w3.org/1999/xlink" content-type="doi" xlink:type="simple">10.3897/zookeys.1026.61570.figure2</object-id><object-id xmlns:xlink="http://www.w3.org/1999/xlink" content-type="arpha" xlink:type="simple">031612CF-7BFD-5025-A391-0C85C41F2E6D</object-id><label>Figure 2.</label><caption><p><italic><tp:taxon-name><tp:taxon-name-part taxon-name-part-type="genus" reg="Triplophysa">Triplophysa</tp:taxon-name-part> <tp:taxon-name-part taxon-name-part-type="species" reg="wulongensis">wulongensis</tp:taxon-name-part></tp:taxon-name></italic> sp. nov., holotype <abbrev xmlns:xlink="http://www.w3.org/1999/xlink" content-type="institution" xlink:title="Southwest University School of Life Sciences" id="ABBRID0E6RAI" xlink:type="simple">SWU</abbrev> 2019051309, 64.0 mm <abbrev xmlns:xlink="http://www.w3.org/1999/xlink" xlink:title="standard length" id="ABBRID0EESAI" xlink:type="simple">SL</abbrev>; head in dorsal and ventral view.</p></caption><graphic xmlns:xlink="http://www.w3.org/1999/xlink" xlink:href="zookeys-1026-179-g002.jpg" position="float" orientation="portrait" xlink:type="simple" id="oo_524709.jpg"><uri content-type="original_file" xlink:type="simple">https://binary.pensoft.net/fig/524709</uri></graphic></fig><p>Dorsal fin emarginate, origin posterior to pelvic fin insertion, situated slightly posterior to midpoint between snout tip and caudal fin base; first branched ray longest; dorsal fin height shorter than lateral head length; tip of dorsal fin reaching vertical of anus. Pectoral fin moderately developed, 56.6–72.9% of distance between pectoral fin and pelvic-fin origins. Pelvic-fin origin situated almost at midpoint between pectoral-fin origin and anal-fin origin, tip of pelvic fin not reaching to anus. Anal-fin origin situated almost at midpoint between pelvic-fin origin and caudal-fin base, distal margin of anal fin truncate; posterior tip of anal fin reaching approximately half distance between anal-fin origin and caudal-fin base. Vent-anal fin-origin distance 4.0–7.2% of <abbrev xmlns:xlink="http://www.w3.org/1999/xlink" xlink:title="standard length" id="ABBRID0EPSAI" xlink:type="simple">SL</abbrev>. Caudal fin emarginate.</p><p>Body smooth and scaleless. Cephalic lateral line system developed. Lateral line complete, ending at caudal-fin base. Intestine without bends or loops immediately posterior to stomach; stomach U-shaped. Posterior chamber of gas bladder degenerate.</p></tp:treatment-sec><tp:treatment-sec sec-type="Coloration" id="SECID0EUSAI"><title>Coloration.</title><p>In formalin-fixed specimens, body yellowish dorsally, gradually lighter toward ventral side. Fins semitransparent. Body dorsally and laterally covered with irregular, brown blotches; 6–8 distinct dark brown blotches along dorsal midline.</p></tp:treatment-sec><tp:treatment-sec sec-type="Sexual dimorphism" id="SECID0EZSAI"><title>Sexual dimorphism.</title><p>Sexual dimorphism was not detected. This may reflect that the sampling time was outside the breeding season of this species.</p></tp:treatment-sec><tp:treatment-sec sec-type="distribution" id="SECID0E5SAI"><title>Geographical distribution.</title><p>Known only from the type series, from a pool in Furong Cave, connected to the Wujiang River near Wulong, (Fig. <xref ref-type="fig" rid="F3">3</xref>). <italic><tp:taxon-name><tp:taxon-name-part taxon-name-part-type="genus" reg="Triplophysa">Triplophysa</tp:taxon-name-part> <tp:taxon-name-part taxon-name-part-type="species" reg="wulongensis">wulongensis</tp:taxon-name-part></tp:taxon-name></italic> was found syntopic with <italic><tp:taxon-name><tp:taxon-name-part taxon-name-part-type="genus" reg="Triplophysa">T.</tp:taxon-name-part> <tp:taxon-name-part taxon-name-part-type="species" reg="rosa">rosa</tp:taxon-name-part></tp:taxon-name></italic>.</p><fig id="F3" position="float" orientation="portrait"><object-id xmlns:xlink="http://www.w3.org/1999/xlink" content-type="doi" xlink:type="simple">10.3897/zookeys.1026.61570.figure3</object-id><object-id xmlns:xlink="http://www.w3.org/1999/xlink" content-type="arpha" xlink:type="simple">2DD6A2DB-1E44-5B8A-A10C-E10486C22A79</object-id><label>Figure 3.</label><caption><p>Collection site of <italic><tp:taxon-name><tp:taxon-name-part taxon-name-part-type="genus" reg="Triplophysa">Triplophysa</tp:taxon-name-part> <tp:taxon-name-part taxon-name-part-type="species" reg="wulongensis">wulongensis</tp:taxon-name-part></tp:taxon-name></italic> sp. nov. (red triangle) in Chongqing, Southwest China.</p></caption><graphic xmlns:xlink="http://www.w3.org/1999/xlink" xlink:href="zookeys-1026-179-g003.jpg" position="float" orientation="portrait" xlink:type="simple" id="oo_524710.jpg"><uri content-type="original_file" xlink:type="simple">https://binary.pensoft.net/fig/524710</uri></graphic></fig></tp:treatment-sec><tp:treatment-sec sec-type="etymology" id="SECID0EWUAI"><title>Etymology.</title><p>The specific name, <italic><tp:taxon-name><tp:taxon-name-part taxon-name-part-type="genus" reg="Triplophysa"/><tp:taxon-name-part taxon-name-part-type="species" reg="wulongensis">wulongensis</tp:taxon-name-part></tp:taxon-name></italic>, refers to the type locality in Wulong County, where the type specimens were collected; it is an adjective with alternative endings -<italic>is</italic> and -<italic>e</italic>.</p></tp:treatment-sec></tp:taxon-treatment>
